# Supplementary material for: Optimization of Long-Acting Bronchodilator Dose Ratios Using Isolated Guinea Pig Tracheal Rings for Synergistic Combination Therapy in Asthma and COPD
Source: Pharmaceuticals (Basel). 2022 Aug 3;15(8):963. doi: 10.3390/ph15080963 (PMC9416144; doi:10.3390/ph15080963)
Supplement: Supplementary file 1 [file pharmaceuticals-15-00963-s001.zip]

Archive with 1 entries (1 files):
- pharmaceuticals-1789435-supplementary.pdf
